# Supplementary material for: Prospective Study in Children with Complicated Urinary Tract Infection Treated with Autologous Bacterial Lysates
Source: Microorganisms. 2021 Aug 26;9(9):1811. doi: 10.3390/microorganisms9091811 (PMC8470462; doi:10.3390/microorganisms9091811)
Supplement: Supplementary file 1 [file microorganisms-09-01811-s001.zip]

Archive with 2 entries (2 files):
- Supplementary Figure S1.xlsx
- Supplementary Table S1.xlsx
