# Supplementary material for: Prospective Study in Children with Complicated Urinary Tract Infection Treated with Autologous Bacterial Lysates
Source: Microorganisms. 2021 Aug 26;9(9):1811. doi: 10.3390/microorganisms9091811 (PMC8470462; doi:10.3390/microorganisms9091811)
Supplement: Supplementary file 1 [file microorganisms-09-01811-s001.zip › Supplementary Figure S1.xlsx]

## Sheet: Figure S1
	Figure S1: Bacterial strains isolated from urine samples and E. coli serotypes identified during the prospective study of children with UTI
		Figure S1
		Urine culture number
	Patients	U1	U2	U3	U4	U5	U6	U7	U8	U9	U10	U11	U12	U13	U14	U15	U16	U17	U18	U19
	NBA	E. coli O45:HNM	Neg	Neg	Neg	Neg	Neg	Neg	E. coli O35:H10	Neg	Neg	E. coil O64474:HNM	Neg	Neg	Neg	E. coli O96:H16 OR:HNM	Neg	Neg	Neg	O105:H18
	CMV	E. coli OR:H9	Neg	Neg	Gram positive Cocci	Gram positive Cocci	Gram positive Cocci	Neg	Neg	Gram positive Cocci	Neg	E. coli	E. coli O109:H21	E. coli OR:H21	E. coli O57:H21	E. coli O57:H21	E. coli OR:H21
	XZG	E. coli OND:HNM	E. coli OND:HNM	E. coli OND:HNM	E. coli OND:H18	E. coli O25:H4	E. coli O25:H4	E. coli O164:H4	E. coli OR:H4	Neg	Proteus spp.	Proteus spp	E. coli O25:H4	E. coli O100:H12	E. coli O25:H4
	OGO	E. coli O170:H-	E. coli O25:H4	Neg	Neg	Neg	Neg	Neg	Neg	Neg	Neg	Neg	Gram positive Cocci	Neg	Neg
	MLG	E. coli O170:HNM	Neg	Neg	Neg	Neg	Neg	Neg	Neg	E. coli O174:H21	Neg	Neg	Neg	Neg
	PSL	E. coli O75:H11 O25:HNM	E. coli O49766:H4	Neg	P. mirabilis	Neg	Neg	Neg	Neg	Neg	Neg	Neg	Neg
	AA	E. coli O75:HNM	E. coli O75:H44	E. coli O75:HNM	Neg	E. coli O75:HNM	E. coli O75:HNM	E. coli O75:HNM	E. coli O75:HNM	E. coli O75:HNM	E. coli O75:HNM	Neg	Neg
	KMB	E. coli O1:H7	E. coli O96:H16	Neg	Neg	E. coli O9:HNM	E. coli O9:HNM	E. coli O9:HNM	E. coli O9:HNM	E. coli O9:HNM	E. coli O9:HNM	E. coli O9:HNM
	KBC	E. coli OND:HNM	Citrobacter spp	E. coli OND:H4	E. coli O101:HNM	E. coli O9:H1	Neg	E. coli O57:H19	Neg	Neg	E. coli O49:H4	Neg
	AGG	Citrobacter	K. pneumoniae	Enterobacter spp.	Enterobacter spp	Enterobacter spp.	Neg	Enterobacter spp.	Citrobacter spp.	Gram positive Cocci	Gram positive Cocci
	ARG	E. coli O153:H30	Neg	E. coli O32:H42/P. mirabilis	E. coli O32:H42	E. coli O17:H18	E. coli O8:H19	E. coli O73:H18	E. coli O147:H5	E. coli O29:H10
	AHM	E. coli O8:H25, O8:H2	Neg	Neg	Citrobacter	E. coli OND:H4	Neg	Neg	Neg	Neg
	AZR	E. coli O1:H-	Neg	Neg	Neg	Neg	Neg	Neg	Neg
	RMR	E. coli O25:H4	E. coli O25:H4	E. coli O25:H4	E. coli O25:H4	E. coli O25:H4	E. coli O25:H4	E. coli O25:H4
	EM	P. aeroginosa	P. aeroginosa	E. coli O2:H6	E. coli O2:H6	Neg	Neg
	XG	E. coli OND:HNM	E. coli O12:HNM	E. coli OND:H9	E. coli OND:HNM	E. coli OND:H9	E. coli OND:H9
	JLA	E. coli O75:HNM	E. coli OND:HNM	E. coli O178:H7	E. coli O178:H7 O1:H7	E. coli O102:H16	E. coli O154:HND
	CRR	E. coli O124:HND	Neg	Gram positive Cocci	Gram positive Cocci	Gram positive Cocci
	PSS	E. coli O6:H1	E. coli OND:HNM	E. coli OND:HNM	E. coli OND:HNM	Neg
	VC	E. coli O11:H33	Neg	Neg	Neg
	MVC	E. coli O7:HNM	Proteus spp.	Neg	E. coli O20:H9
	FMH	E. coli OR:H25, O11:H25	E. coli O102:H6	Neg	E. coli O144:H5
	AMR	E. coli O17:H18, O25:H4	E. coli O17:H18, O25:H4	Neg
	ARV	E. coli O11:H25	E. coli O23:HNM O7:H4	Neg
	VR	E. coli O4:H5	E. coli OR:H5	Neg
	FHG	E. coli OR:H25	E. coli O102:H6
	GCT	E. coli O25:H4	E. coli O25:H19, OND:HNM
