# Supplementary material for: Prospective Study in Children with Complicated Urinary Tract Infection Treated with Autologous Bacterial Lysates
Source: Microorganisms. 2021 Aug 26;9(9):1811. doi: 10.3390/microorganisms9091811 (PMC8470462; doi:10.3390/microorganisms9091811)
Supplement: Supplementary file 1 [file microorganisms-09-01811-s001.zip › Supplementary Table S1.xlsx]

## Sheet: TABLE S1
			Table S1. Patients' months of stay and number of positive cultures.
	Patients	Age (years)	Sex	Stay (months)	No. of Urine cultures	No. of Urine cultures ≥105 CFU/mL
	NBA	5	F	38	19	5
	CMV	14	M	39	16	13
	XZG	12	F	28	14	13
	OGO	10	F	25	14	4
	MLG	8	F	17	13	2
	PSL	7	F	23	12	3
	AA	6	F	19	12	9
	KMB	6	F	26	11	9
	KBC	11	F	21	11	7
	AGG	14	M	11	10	9
	AHM	8	F	16	9	3
	ARG	9	F	17	9	8
	AZR	11	F	19	8	2
	RMR	18	F	12	7	7
	EM	8	F	7	6	4
	XG	10	F	6	6	6
	JLA	9	F	12	6	6
	CRR	9	F	6	5	3
	PSS	10	F	9	5	4
	VC	6	F	8	4	1
	MVC	11	F	29	4	3
	FMH	7	F	6	4	3
	AMR	8	F	4	3	2
	ARV	3	F	8	3	2
	VR	11	F	4	3	2
	FHG	8	F	2	2	1
	GCT	8	F	4	2	2
